# Supplementary material for: Plasma Small Extracellular Vesicle Cathepsin D Dysregulation in GRN/C9orf72 and Sporadic Frontotemporal Lobar Degeneration
Source: Int J Mol Sci. 2022 Sep 14;23(18):10693. doi: 10.3390/ijms231810693 (PMC9504770; doi:10.3390/ijms231810693)
Supplement: Supplementary file 1 [file ijms-23-10693-s001.zip]

Archive with 1 entries (1 files):
- ijms-1899683-supplementary.pdf
